# Supplementary material for: Deciphering the role of a SINE-VNTR-Alu retrotransposon polymorphism as a biomarker of Parkinson’s disease progression
Source: Sci Rep. 2024 May 13;14:10932. doi: 10.1038/s41598-024-61753-5 (PMC11091082; doi:10.1038/s41598-024-61753-5)
Supplement: Supplementary file 1 — Supplementary Information 1. [file 41598_2024_61753_MOESM1_ESM.xlsx]

## Sheet: Sheet1
Target Transcript	FDR P value	beta value	Gene ID	Chromosome	band	Start Position	End Position	Gene description	hgnc_symbol	external_transcript_name	position	TXstart	TXend
ENST00000290470.3	1.2943e-23	29.9895	ENSG00000159314	17	q21.31	45393902	45434421	Rho GTPase activating protein 27 [Source:HGNC Symbol;Acc:HGNC:31813]	ARHGAP27	ARHGAP27-201	cis	45429353	45432916
ENST00000528273.5	0.000929972	8.1262	ENSG00000159314	17	q21.31	45393902	45434421	Rho GTPase activating protein 27 [Source:HGNC Symbol;Acc:HGNC:31813]	ARHGAP27	ARHGAP27-206	cis	45429352	45434421
ENST00000579357.1	1.20775e-21	64.2261	ENSG00000159314	17	q21.31	45393902	45434421	Rho GTPase activating protein 27 [Source:HGNC Symbol;Acc:HGNC:31813]	ARHGAP27	ARHGAP27-214	cis	45407533	45410385
ENST00000336125.6	2.30879e-07	167.045	ENSG00000185829	17	q21.31	46499780	46579695	ADP ribosylation factor like GTPase 17A [Source:HGNC Symbol;Acc:HGNC:24096]	ARL17A	ARL17A-202	cis	46552756	46579691
ENST00000445552.6	1.90139e-09	3.17259	ENSG00000185829	17	q21.31	46499780	46579695	ADP ribosylation factor like GTPase 17A [Source:HGNC Symbol;Acc:HGNC:24096]	ARL17A	ARL17A-203	cis	46516702	46579670
ENST00000622488.6	1.41527e-09	-3.12121	ENSG00000185829	17	q21.31	46499780	46579695	ADP ribosylation factor like GTPase 17A [Source:HGNC Symbol;Acc:HGNC:24096]	ARL17A	ARL17A-206	cis	46528685	46579673
ENST00000434041.6	0.000314208	0.724217	ENSG00000228696	17	q21.31	46274784	46361766	ADP ribosylation factor like GTPase 17B [Source:HGNC Symbol;Acc:HGNC:32387]	ARL17B	ARL17B-201	cis	46299134	46361745
ENST00000450673.4	3.59688e-15	64.337	ENSG00000228696	17	q21.31	46274784	46361766	ADP ribosylation factor like GTPase 17B [Source:HGNC Symbol;Acc:HGNC:32387]	ARL17B	ARL17B-202	cis	46334902	46361766
ENST00000571246.5	8.90067e-11	2.21735	ENSG00000228696	17	q21.31	46274784	46361766	ADP ribosylation factor like GTPase 17B [Source:HGNC Symbol;Acc:HGNC:32387]	ARL17B	ARL17B-204	cis	46334680	46361732
ENST00000572991.5	4.82418e-30	84.1348	ENSG00000228696	17	q21.31	46274784	46361766	ADP ribosylation factor like GTPase 17B [Source:HGNC Symbol;Acc:HGNC:32387]	ARL17B	ARL17B-205	cis	46309507	46358397
ENST00000575698.5	2.50759e-05	2.36653	ENSG00000228696	17	q21.31	46274784	46361766	ADP ribosylation factor like GTPase 17B [Source:HGNC Symbol;Acc:HGNC:32387]	ARL17B	ARL17B-206	cis	46330345	46361726
ENST00000656849.1	1.48674e-303	-61.8515	ENSG00000228696	17	q21.31	46274784	46361766	ADP ribosylation factor like GTPase 17B [Source:HGNC Symbol;Acc:HGNC:32387]	ARL17B	ARL17B-208	cis	46285276	46361750
ENST00000580842.1	2.73969e-130	18.9594	ENSG00000264070	17	q21.31	45585871	45586929	DND microRNA-mediated repression inhibitor 1 pseudogene 1 [Source:HGNC Symbol;Acc:HGNC:31444]	DND1P1	DND1P1-201	cis	45585871	45586929
ENST00000640138.1	6.31007e-05	-8.80507	ENSG00000108433	17	q21.32	46923075	46975524	golgi SNAP receptor complex member 2 [Source:HGNC Symbol;Acc:HGNC:4431]	GOSR2	GOSR2-234	cis	46923166	46941615
ENST00000262419.10	0.00104293	3.69775	ENSG00000120071	17	q21.31	46029916	46225389	KAT8 regulatory NSL complex subunit 1 [Source:HGNC Symbol;Acc:HGNC:24565]	KANSL1	KANSL1-201	cis	46029956	46192800
ENST00000432791.7	3.16119e-19	109.129	ENSG00000120071	17	q21.31	46029916	46225389	KAT8 regulatory NSL complex subunit 1 [Source:HGNC Symbol;Acc:HGNC:24565]	KANSL1	KANSL1-202	cis	46029916	46193429
ENST00000571698.2	1.20569e-11	49.3121	ENSG00000120071	17	q21.31	46029916	46225389	KAT8 regulatory NSL complex subunit 1 [Source:HGNC Symbol;Acc:HGNC:24565]	KANSL1	KANSL1-203	cis	46039870	46193901
ENST00000572218.5	1.84285e-113	239.284	ENSG00000120071	17	q21.31	46029916	46225389	KAT8 regulatory NSL complex subunit 1 [Source:HGNC Symbol;Acc:HGNC:24565]	KANSL1	KANSL1-204	cis	46029916	46046121
ENST00000573286.2	4.61445e-121	101.232	ENSG00000120071	17	q21.31	46029916	46225389	KAT8 regulatory NSL complex subunit 1 [Source:HGNC Symbol;Acc:HGNC:24565]	KANSL1	KANSL1-206	cis	46037325	46043101
ENST00000574590.6	5.55905e-06	-0.724593	ENSG00000120071	17	q21.31	46029916	46225389	KAT8 regulatory NSL complex subunit 1 [Source:HGNC Symbol;Acc:HGNC:24565]	KANSL1	KANSL1-208	cis	46029916	46225389
ENST00000574655.6	6.7853e-65	234.626	ENSG00000120071	17	q21.31	46029916	46225389	KAT8 regulatory NSL complex subunit 1 [Source:HGNC Symbol;Acc:HGNC:24565]	KANSL1	KANSL1-209	cis	46152904	46225371
ENST00000574963.1	2.06479e-39	10.6601	ENSG00000120071	17	q21.31	46029916	46225389	KAT8 regulatory NSL complex subunit 1 [Source:HGNC Symbol;Acc:HGNC:24565]	KANSL1	KANSL1-210	cis	46031074	46032566
ENST00000576137.2	3.42164e-62	3.73506	ENSG00000120071	17	q21.31	46029916	46225389	KAT8 regulatory NSL complex subunit 1 [Source:HGNC Symbol;Acc:HGNC:24565]	KANSL1	KANSL1-212	cis	46033099	46039075
ENST00000576248.2	5.10028e-59	-18.9368	ENSG00000120071	17	q21.31	46029916	46225389	KAT8 regulatory NSL complex subunit 1 [Source:HGNC Symbol;Acc:HGNC:24565]	KANSL1	KANSL1-213	cis	46119967	46171223
ENST00000576739.2	3.76897e-48	-2.59095	ENSG00000120071	17	q21.31	46029916	46225389	KAT8 regulatory NSL complex subunit 1 [Source:HGNC Symbol;Acc:HGNC:24565]	KANSL1	KANSL1-214	cis	46172117	46224902
ENST00000638269.1	7.2646e-110	203.714	ENSG00000120071	17	q21.31	46029916	46225389	KAT8 regulatory NSL complex subunit 1 [Source:HGNC Symbol;Acc:HGNC:24565]	KANSL1	KANSL1-217	cis	46092870	46225361
ENST00000638902.1	7.03136e-20	210.612	ENSG00000120071	17	q21.31	46029916	46225389	KAT8 regulatory NSL complex subunit 1 [Source:HGNC Symbol;Acc:HGNC:24565]	KANSL1	KANSL1-221	cis	46170277	46223685
ENST00000639099.1	2.06239e-28	-18.5868	ENSG00000120071	17	q21.31	46029916	46225389	KAT8 regulatory NSL complex subunit 1 [Source:HGNC Symbol;Acc:HGNC:24565]	KANSL1	KANSL1-222	cis	46152904	46225367
ENST00000639279.1	4.83293e-51	6.33201	ENSG00000120071	17	q21.31	46029916	46225389	KAT8 regulatory NSL complex subunit 1 [Source:HGNC Symbol;Acc:HGNC:24565]	KANSL1	KANSL1-224	cis	46088428	46094641
ENST00000639356.1	5.1168e-293	-594.547	ENSG00000120071	17	q21.31	46029916	46225389	KAT8 regulatory NSL complex subunit 1 [Source:HGNC Symbol;Acc:HGNC:24565]	KANSL1	KANSL1-225	cis	46148125	46225367
ENST00000639375.1	4.98764e-22	55.9764	ENSG00000120071	17	q21.31	46029916	46225389	KAT8 regulatory NSL complex subunit 1 [Source:HGNC Symbol;Acc:HGNC:24565]	KANSL1	KANSL1-226	cis	46049399	46225355
ENST00000640519.1	2.60607e-113	78.6706	ENSG00000120071	17	q21.31	46029916	46225389	KAT8 regulatory NSL complex subunit 1 [Source:HGNC Symbol;Acc:HGNC:24565]	KANSL1	KANSL1-233	cis	46033045	46035924
ENST00000398275.4	3.4062e-205	-58.4655	ENSG00000214401	17	q21.31	46193566	46197842	KANSL1 antisense RNA 1 [Source:HGNC Symbol;Acc:HGNC:43740]	KANSL1-AS1	KANSL1-AS1-201	cis	46193566	46196723
ENST00000572973.1	1.0802e-16	2.58133	ENSG00000214401	17	q21.31	46193566	46197842	KANSL1 antisense RNA 1 [Source:HGNC Symbol;Acc:HGNC:43740]	KANSL1-AS1	KANSL1-AS1-203	cis	46193632	46196537
ENST00000481902.5	0.0178842	-3.82443	ENSG00000100395	22	q13.2	41205282	41231271	L3MBTL histone methyl-lysine binding protein 2 [Source:HGNC Symbol;Acc:HGNC:18594]	L3MBTL2	L3MBTL2-208	trans	41205282	41227810
ENST00000658361.1	0.00940932	-0.101218	ENSG00000236714	5	q31.3	142716229	142761035	long intergenic non-protein coding RNA 1844 [Source:HGNC Symbol;Acc:HGNC:52660]	LINC01844	LINC01844-207	trans	142745587	142760997
ENST00000455565.5	9.23426e-10	13.5246	ENSG00000204650	17	q21.31	45620328	45655156	long intergenic non-protein coding RNA 2210 [Source:HGNC Symbol;Acc:HGNC:26327]	LINC02210	LINC02210-202	cis	45620610	45637959
ENST00000578000.5	7.59568e-05	-15.3677	ENSG00000204650	17	q21.31	45620328	45655156	long intergenic non-protein coding RNA 2210 [Source:HGNC Symbol;Acc:HGNC:26327]	LINC02210	LINC02210-203	cis	45638975	45642300
ENST00000580220.2	6.32045e-06	-0.906443	ENSG00000204650	17	q21.31	45620328	45655156	long intergenic non-protein coding RNA 2210 [Source:HGNC Symbol;Acc:HGNC:26327]	LINC02210	LINC02210-204	cis	45621908	45636344
ENST00000580655.1	0.000217294	13.2649	ENSG00000204650	17	q21.31	45620328	45655156	long intergenic non-protein coding RNA 2210 [Source:HGNC Symbol;Acc:HGNC:26327]	LINC02210	LINC02210-205	cis	45640362	45642303
ENST00000582491.5	1.64553e-07	-2.96748	ENSG00000204650	17	q21.31	45620328	45655156	long intergenic non-protein coding RNA 2210 [Source:HGNC Symbol;Acc:HGNC:26327]	LINC02210	LINC02210-206	cis	45620342	45630456
ENST00000583740.5	2.86925e-23	-0.716047	ENSG00000204650	17	q21.31	45620328	45655156	long intergenic non-protein coding RNA 2210 [Source:HGNC Symbol;Acc:HGNC:26327]	LINC02210	LINC02210-207	cis	45620346	45630605
ENST00000585118.5	2.68202e-17	-5.38081	ENSG00000204650	17	q21.31	45620328	45655156	long intergenic non-protein coding RNA 2210 [Source:HGNC Symbol;Acc:HGNC:26327]	LINC02210	LINC02210-208	cis	45620328	45636394
ENST00000585122.5	1.74827e-18	-2.08384	ENSG00000204650	17	q21.31	45620328	45655156	long intergenic non-protein coding RNA 2210 [Source:HGNC Symbol;Acc:HGNC:26327]	LINC02210	LINC02210-209	cis	45620346	45636473
ENST00000585677.1	2.33849e-05	-4.25328	ENSG00000204650	17	q21.31	45620328	45655156	long intergenic non-protein coding RNA 2210 [Source:HGNC Symbol;Acc:HGNC:26327]	LINC02210	LINC02210-210	cis	45638975	45646008
ENST00000589868.1	2.18697e-20	6.8263	ENSG00000204650	17	q21.31	45620328	45655156	long intergenic non-protein coding RNA 2210 [Source:HGNC Symbol;Acc:HGNC:26327]	LINC02210	LINC02210-212	cis	45645671	45648216
ENST00000320254.5	1.48674e-303	-366.193	ENSG00000176681	17	q21.31	46292733	46338077	leucine rich repeat containing 37A [Source:HGNC Symbol;Acc:HGNC:29069]	LRRC37A	LRRC37A-201	cis	46295131	46337794
ENST00000496930.5	2.46074e-15	33.8367	ENSG00000176681	17	q21.31	46292733	46338077	leucine rich repeat containing 37A [Source:HGNC Symbol;Acc:HGNC:29069]	LRRC37A	LRRC37A-203	cis	46292733	46337792
ENST00000570311.1	3.4213e-24	57.9033	ENSG00000263142	17	q21.32	47017193	47054569	leucine rich repeat containing 37 member A17, pseudogene [Source:HGNC Symbol;Acc:HGNC:48365]	LRRC37A17P	LRRC37A17P-201	cis	47017193	47054569
ENST00000572638.1	0.00063001	-34.3942	ENSG00000238083	17	q21.31	46511508	46556910	leucine rich repeat containing 37 member A2 [Source:HGNC Symbol;Acc:HGNC:32404]	LRRC37A2	LRRC37A2-201	cis	46547225	46555643
ENST00000576629.5	1.06319e-49	-160.137	ENSG00000238083	17	q21.31	46511508	46556910	leucine rich repeat containing 37 member A2 [Source:HGNC Symbol;Acc:HGNC:32404]	LRRC37A2	LRRC37A2-202	cis	46512468	46555646
ENST00000334962.9	4.88987e-32	-5.25112	ENSG00000176809	17	q24.1	64854130	64919480	leucine rich repeat containing 37 member A3 [Source:HGNC Symbol;Acc:HGNC:32427]	LRRC37A3	LRRC37A3-202	trans	64854364	64863585
ENST00000339474.9	5.16972e-23	-2.02028	ENSG00000176809	17	q24.1	64854130	64919480	leucine rich repeat containing 37 member A3 [Source:HGNC Symbol;Acc:HGNC:32427]	LRRC37A3	LRRC37A3-203	trans	64854312	64919468
ENST00000400877.7	4.62213e-19	13.0469	ENSG00000176809	17	q24.1	64854130	64919480	leucine rich repeat containing 37 member A3 [Source:HGNC Symbol;Acc:HGNC:32427]	LRRC37A3	LRRC37A3-204	trans	64854362	64899101
ENST00000577487.1	6.27903e-14	-20.1767	ENSG00000176809	17	q24.1	64854130	64919480	leucine rich repeat containing 37 member A3 [Source:HGNC Symbol;Acc:HGNC:32427]	LRRC37A3	LRRC37A3-205	trans	64897629	64905802
ENST00000580439.1	9.79396e-13	-3.24942	ENSG00000176809	17	q24.1	64854130	64919480	leucine rich repeat containing 37 member A3 [Source:HGNC Symbol;Acc:HGNC:32427]	LRRC37A3	LRRC37A3-207	trans	64897389	64898608
ENST00000580464.1	3.28808e-06	-2.58835	ENSG00000176809	17	q24.1	64854130	64919480	leucine rich repeat containing 37 member A3 [Source:HGNC Symbol;Acc:HGNC:32427]	LRRC37A3	LRRC37A3-208	trans	64868500	64895056
ENST00000583510.1	0.0116291	-0.156306	ENSG00000176809	17	q24.1	64854130	64919480	leucine rich repeat containing 37 member A3 [Source:HGNC Symbol;Acc:HGNC:32427]	LRRC37A3	LRRC37A3-210	trans	64854371	64859627
ENST00000584306.6	1.73895e-08	-23.617	ENSG00000176809	17	q24.1	64854130	64919480	leucine rich repeat containing 37 member A3 [Source:HGNC Symbol;Acc:HGNC:32427]	LRRC37A3	LRRC37A3-211	trans	64854130	64919478
ENST00000584788.5	0.00786703	-4.80932	ENSG00000176809	17	q24.1	64854130	64919480	leucine rich repeat containing 37 member A3 [Source:HGNC Symbol;Acc:HGNC:32427]	LRRC37A3	LRRC37A3-212	trans	64862933	64894957
ENST00000581296.2	4.29478e-163	468.578	ENSG00000214425	17	q21.31	45508109	45550335	leucine rich repeat containing 37 member A4, pseudogene [Source:HGNC Symbol;Acc:HGNC:25479]	LRRC37A4P	LRRC37A4P-201	cis	45508109	45550335
ENST00000580257.1	1.49416e-261	-104.315	ENSG00000263503	17	q21.31	45600869	45602340	mitogen-activated protein kinase 8 interacting protein 1 pseudogene 2 [Source:HGNC Symbol;Acc:HGNC:52402]	MAPK8IP1P2	MAPK8IP1P2-201	cis	45600869	45602340
ENST00000585071.2	3.08332e-12	1.59383	ENSG00000278770	17	q21.31	45526466	45526746	Metazoan signal recognition particle RNA [Source:RFAM;Acc:RF00017]		Metazoa_SRP.202-201	cis	45526466	45526746
ENST00000398238.8	2.26257e-17	-95.7712	ENSG00000073969	17	q21.31	46590669	46757679	N-ethylmaleimide sensitive factor, vesicle fusing ATPase [Source:HGNC Symbol;Acc:HGNC:8016]	NSF	NSF-201	cis	46590669	46757464
ENST00000486366.1	0.000104322	-2.2112	ENSG00000073969	17	q21.31	46590669	46757679	N-ethylmaleimide sensitive factor, vesicle fusing ATPase [Source:HGNC Symbol;Acc:HGNC:8016]	NSF	NSF-203	cis	46590760	46630643
ENST00000575068.5	5.6223e-40	-27.3628	ENSG00000073969	17	q21.31	46590669	46757679	N-ethylmaleimide sensitive factor, vesicle fusing ATPase [Source:HGNC Symbol;Acc:HGNC:8016]	NSF	NSF-206	cis	46624036	46756059
ENST00000576040.5	7.43801e-08	-2.84678	ENSG00000073969	17	q21.31	46590669	46757679	N-ethylmaleimide sensitive factor, vesicle fusing ATPase [Source:HGNC Symbol;Acc:HGNC:8016]	NSF	NSF-207	cis	46591021	46757679
ENST00000576346.5	2.93168e-08	2.39753	ENSG00000073969	17	q21.31	46590669	46757679	N-ethylmaleimide sensitive factor, vesicle fusing ATPase [Source:HGNC Symbol;Acc:HGNC:8016]	NSF	NSF-208	cis	46713149	46757459
ENST00000446609.6	4.45541e-10	-16.9199	ENSG00000225190	17	q21.31	45435900	45490758	pleckstrin homology and RUN domain containing M1 [Source:HGNC Symbol;Acc:HGNC:29017]	PLEKHM1	PLEKHM1-202	cis	45436902	45487858
ENST00000579197.5	0.000163942	56.5043	ENSG00000225190	17	q21.31	45435900	45490758	pleckstrin homology and RUN domain containing M1 [Source:HGNC Symbol;Acc:HGNC:29017]	PLEKHM1	PLEKHM1-204	cis	45435904	45490728
ENST00000580205.1	1.44292e-08	11.7778	ENSG00000225190	17	q21.31	45435900	45490758	pleckstrin homology and RUN domain containing M1 [Source:HGNC Symbol;Acc:HGNC:29017]	PLEKHM1	PLEKHM1-205	cis	45452938	45460432
ENST00000583150.5	4.02046e-10	2.57041	ENSG00000225190	17	q21.31	45435900	45490758	pleckstrin homology and RUN domain containing M1 [Source:HGNC Symbol;Acc:HGNC:29017]	PLEKHM1	PLEKHM1-209	cis	45439615	45448112
ENST00000584420.1	1.99042e-55	46.1267	ENSG00000225190	17	q21.31	45435900	45490758	pleckstrin homology and RUN domain containing M1 [Source:HGNC Symbol;Acc:HGNC:29017]	PLEKHM1	PLEKHM1-210	cis	45475211	45490738
ENST00000393490.3	4.46723e-06	-0.451727	ENSG00000204652	17	q21.31	45608571	45608918	ribosomal protein S26 pseudogene 8 [Source:HGNC Symbol;Acc:HGNC:31329]	RPS26P8	RPS26P8-201	cis	45608571	45608918
