# Supplementary material for: Deciphering the role of a SINE-VNTR-Alu retrotransposon polymorphism as a biomarker of Parkinson’s disease progression
Source: Sci Rep. 2024 May 13;14:10932. doi: 10.1038/s41598-024-61753-5 (PMC11091082; doi:10.1038/s41598-024-61753-5)
Supplement: Supplementary file 2 — Supplementary Information 2. [file 41598_2024_61753_MOESM2_ESM.xlsx]

## Sheet: Sheet1
		count vs SVA_67 allele genotype (all visits)							count vs SVA_67 allele gentoype (BL)							count CO vs PD (BL)							count CO vs PD (V08)							count vs SVA_67 allele genotype (longitudinal-between visits)
		(FDR corrected P values from pairwise Wilcoxon test)							(FDR corrected P values from pairwise Wilcoxon test)							(P values from pairwise Wilcoxon test)							(P values from pairwise Wilcoxon test)							(P value from Kruskal-Wallis rank sum test)
GENE
KANSL1		Kruskal-Wallis rank sum test: < 2.2E-16							Kruskal-Wallis rank sum test: < 2.2E-16
			1,1	1,3	1,4	3,3	3,4			1,1	1,3	1,4	3,3	3,4		1,1	1,3	1,4	3,3	3,4	4,4		1,1	1,3	1,4	3,3	3,4	4,4		0.8196
		1,3	2.3e-06	X	X	X	X		1,3	0.03341	X	X	X	X		0.073	0.61	0.66	0.99	0.87	0.5		0.26	0.37	0.84	0.89	0.73	0.11
		1,4	0.2438	1.1e-14	X	X	X		1,4	0.81465	0.00043	X	X	X
		3,3	<2E-16	<2E-16	<2E-16	X	X		3,3	2e-05	1.4e-06	1.7e-11	X	X
		3,4	5.4e-12	0.0017	<2E-16	1.1e-14	X		3,4	0.00047	0.06302	2e-09	5.5e-05	X
		4,4	0.2363	<2E-16	0.9902	<2E-16	<2E-16		4,4	0.66222	8e-05	0.7338	1.8e-12	3.3e-10
LRRC37A		Kruskal-Wallis rank sum test: < 2.2E-16							Kruskal-Wallis rank sum test: 2.742E-07
			1,1	1,3	1,4	3,3	3,4			1,1	1,3	1,4	3,3	3,4		1,1	1,3	1,4	3,3	3,4	4,4		1,1	1,3	1,4	3,3	3,4	4,4		0.8766
		1,3	0.9617	X	X	X	X		1,3	0.1552	X	X	X	X		0.018	0.78	0.49	0.81	0.3	0.87		0.038	0.81	0.89	0.98	0.52	1
		1,4	0.0035	2.1e-05	X	X	X		1,4	0.00968	0.02281	X	X	X
		3,3	0.4835	0.2634	1.8e-06	X	X		3,3	0.53062	0.14694	0.00076	X	X
		3,4	0.0348	0.0013	0.1897	1.3e-05	X		3,4	0.09804	0.42303	0.10412	0.01317	X
		4,4	6.9e-09	<2E-16	6.8e-06	<2E-16	5.3e-10		4,4	0.00333	0.00076	0.10412	8.2e-06	0.00101
PLEKHM1		Kruskal-Wallis rank sum test: 0.1462							Kruskal-Wallis rank sum test: 0.5822
			1,1	1,3	1,4	3,3	3,4			1,1	1,3	1,4	3,3	3,4		1,1	1,3	1,4	3,3	3,4	4,4		1,1	1,3	1,4	3,3	3,4	4,4		2.884e-16
		1,3	0.37	X	X	X	X		1,3	0.72	X	X	X	X		0.15	0.99	0.93	0.54	0.97	0.18		0.91	0.13	0.51	0.02	0.96	0.22
		1,4	0.95	0.27	X	X	X		1,4	0.77	0.72	X	X	X
		3,3	0.75	0.27	0.75	X	X		3,3	0.72	0.72	0.77	X	X
		3,4	0.5	0.5	0.37	0.5	X		3,4	0.72	0.72	0.77	0.95	X
		4,4	0.75	0.27	0.75	0.98	0.5		4,4	0.72	0.77	0.72	0.77	0.77
MAPT		Kruskal-Wallis rank sum test: 0.008928							Kruskal-Wallis rank sum test: 0.02212
			1,1	1,3	1,4	3,3	3,4			1,1	1,3	1,4	3,3	3,4		1,1	1,3	1,4	3,3	3,4	4,4		1,1	1,3	1,4	3,3	3,4	4,4		1.779e-05
		1,3	0.449	X	X	X	X		1,3	0.635	X	X	X	X		0.11	0.43	0.36	0.96	0.16	0.47		0.61	0.24	0.17	0.5	0.97	0.93
		1,4	0.49	0.781	X	X	X		1,4	0.635	0.996	X	X	X
		3,3	0.079	0.079	0.079	X	X		3,3	0.635	0.038	0.038	X	X
		3,4	0.079	0.095	0.095	0.781	X		3,4	0.869	0.095	0.176	0.635	X
		4,4	0.268	0.697	0.531	0.118	0.231		4,4	0.929	0.236	0.338	0.487	0.869
CRHR1		Kruskal-Wallis rank sum test: 0.01424							Kruskal-Wallis rank sum test: 0.5058
			1,1	1,3	1,4	3,3	3,4			1,1	1,3	1,4	3,3	3,4		1,1	1,3	1,4	3,3	3,4	4,4		1,1	1,3	1,4	3,3	3,4	4,4		0.003105
		1,3	0.148	X	X	X	X		1,3	0.9	X	X	X	X		0.43	0.45	0.25	0.67	0.58	0.79		0.61	0.18	0.98	0.53	0.95	0.042
		1,4	0.845	0.048	X	X	X		1,4	0.93	0.9	X	X	X
		3,3	0.799	0.041	0.894	X	X		3,3	0.93	0.9	0.93	X	X
		3,4	0.262	0.233	0.253	0.253	X		3,4	0.9	0.9	0.86	0.86	X
		4,4	0.845	0.041	0.99	0.894	0.233		4,4	0.9	0.9	0.9	0.9	0.9
ALR17A		Kruskal-Wallis rank sum test: < 2.2E-16							Kruskal-Wallis rank sum test: 5.785E-09
			1,1	1,3	1,4	3,3	3,4			1,1	1,3	1,4	3,3	3,4		1,1	1,3	1,4	3,3	3,4	4,4		1,1	1,3	1,4	3,3	3,4	4,4		0.8479
		1,3	0.919	X	X	X	X		1,3	0.15171	X	X	X	X		0.0051	0.98	0.87	0.98	0.76	0.77		0.019	0.89	0.89	0.99	0.67	0.64
		1,4	0.011	9.4e-05	X	X	X		1,4	0.01689	0.11693	X	X	X
		3,3	0.086	0.01	2e-08	X	X		3,3	0.86205	0.022176	0.00034	X	X
		3,4	0.183	0.044	0.05	7.6e-07	X		3,4	0.15171	0.82538	0.20571	0.00526	X
		4,4	1e-10	<2E-16	4.6e-13	<2E-16	<2E-16		4,4	0.0009	0.00014	0.00526	8.2e-08	0.00014
ARL17B		Kruskal-Wallis rank sum test: < 2.2E-16							Kruskal-Wallis rank sum test: 7.026E-11
			1,1	1,3	1,4	3,3	3,4			1,1	1,3	1,4	3,3	3,4		1,1	1,3	1,4	3,3	3,4	4,4		1,1	1,3	1,4	3,3	3,4	4,4		0.7077
		1,3	0.00175	X	X	X	X		1,3	0.03058	X	X	X	X		0.15	0.43	0.9	0.7	0.36	0.3		0.26	0.4	0.89	0.57	0.81	0.32
		1,4	1.2e-06	0.00272	X	X	X		1,4	0.0038	0.29123	X	X	X
		3,3	0.01879	0.8097	0.03071	X	X		3,3	0.10685	0.46854	0.1146	X	X
		3,4	1.3e-10	2.6e-11	0.00019	4.9e-09	X		3,4	0.00081	0.00581	0.1146	0.00081	X
		4,4	<2E-16	<2E-16	<2E-16	<2E-16	5.5e-14		4,4	6.1e-06	5.4e-07	5e-06	5.4e-07	0.00081
NSF		Kruskal-Wallis rank sum test: < 2.2E-16							Kruskal-Wallis rank sum test: < 2.2E-16
			1,1	1,3	1,4	3,3	3,4			1,1	1,3	1,4	3,3	3,4		1,1	1,3	1,4	3,3	3,4	4,4		1,1	1,3	1,4	3,3	3,4	4,4		0.7881
		1,3	6.4e-15	X	X	X	X		1,3	0.04	X	X	X	X		1	0.023	0.71	0.64	0.018	0.025		0.76	0.24	0.55	0.13	0.66	0.29
		1,4	5.5e-07	1.3e-05	X	X	X		1,4	0.3795	0.0132	X	X	X
		3,3	<2E-16	<2E-16	<2E-16	X	X		3,3	7.3e-07	7.5e-13	5.3e-13	X	X
		3,4	<2E-16	<2E-16	<2E-16	5e-06	X		3,4	1.4e-06	1.5e-12	5.3e-13	0.1117	X
		4,4	<2E-16	<2E-16	<2E-16	9.1e-10	0.0042		4,4	1.3e-05	2.2e-06	1.2e-09	0.0066	0.0929
