# Supplementary material for: Deciphering the role of a SINE-VNTR-Alu retrotransposon polymorphism as a biomarker of Parkinson’s disease progression
Source: Sci Rep. 2024 May 13;14:10932. doi: 10.1038/s41598-024-61753-5 (PMC11091082; doi:10.1038/s41598-024-61753-5)
Supplement: Supplementary file 3 — Supplementary Information 3. [file 41598_2024_61753_MOESM3_ESM.xlsx]

## Sheet: Sheet1
Association of SVA_67 VNTR allele with clinical features and progression markers in PPMI cohort
Variable	Description	FDR P value
ab_asyn	Ratio of CSF A-beta 1-42 to CSF Alpha-synuclein (2016 assay)	0.403871
abeta	CSF A-beta 1-42 (2016 assay)	0.188139
ai_caudate	Caudate Asymmetry Index	0.00200408
ai_putamen	Putamen Asymmetry Index	0.634322
ai_striatum	Striatum Asymmetry Index	0.200727
asyn	CSF Alpha-synuclein (2016 assay)	0.531457
bjlot	Benton Judgement of Line Orientation Score	0.39871
caudate_l	Left caudate	0.971257
caudate_r	Right caudate	0.909145
changeDX	Change in Primary Diagnosis from Baseline to current visit	0.0374775
cogstate	Investigator Diagnosis of Cognitive State	0.255465
con_caudate	Contralateral caudate	0.795445
con_cdr	Contralateral count density ratio	0.734491
con_putamen	Contralateral putamen	0.751636
con_striatum	Contralateral striatum	0.764125
ess	Epworth Sleepiness Scale Score	0.188304
ess_cat	Categorical Epworth Sleepiness Scale Score	0.135442
gds	Geriatric Depression Scale Score	0.148271
gds_cat	Categorical Geriatric Depression Scale	0.223777
hemo	CSF Hemoglobin (2016 assay)	0.681508
hemohi	Categorical CSF hemoglobin	0.64344
hi_caudate	Highest caudate measure	0.840058
hi_putamen	Highest putamen measure	0.656641
hi_striatum	Highest striatum measure	0.905632
hvlt_discrimination	HVLT Discrimination Recognition	0.866791
hvlt_immediaterecall	HVLT Immediate/Total Recall	0.561854
hvlt_retention	HVLT Retention	0.847564
hvltfprl	HVLT False Alarms	0.488524
hvltrdly	HVLT Delayed Recall	0.508557
hvltrec	HVLT Delayed Recognition	0.859945
hy	Categorical Hoehn & Yahr (OFF State)	0.021129
hy_on	Categorical Hoehn & Yahr (ON State)	0.520962
ips_caudate	Ipsliateral caudate	0.812165
ips_cdr	Ipsliateral count density ratio	0.580974
ips_putamen	Ipsilateral putamen	0.583133
ips_striatum	Ipsilateral striatum	0.827462
l_cdr	Left count density ratio	0.756771
l_striatum	Left striatum	0.939072
LEDD	Total Levodopa Equivalent Daily Dose	0.876187
lns	Letter Number Sequencing Score	0.100004
low_caudate	Lowest caudate measure	0.863312
low_putamen	Lowest putamen measure	0.499433
low_striatum	Lowest striatum measure	0.788567
MCI_testscores	MCI based on cognitive test scores (at least two cognitive test scores >1.5 SD below standardized mean)	0.845291
mean_caudate	Mean caudate measure	0.959238
mean_putamen	Mean putamen measure	0.640765
mean_striatum	Mean striatum measure	0.910536
moca	MOCA Score (adjusted for education)	0.359456
mseadlg	Modified Schwab & England ADL Score	0.0123413
nhy	Hoehn & Yahr Stage	0.0348838
nhy_on	Hoehn & Yahr Stage (ON State)	0.44057
np1anxs	MDS-UPDRS Part I Anxious Mood	0.956739
np1apat	MDS-UPDRS Part I Apathy	0.683375
np1cog	MDS-UPDRS Part I Cognitive Impairment	0.343703
np1dds	MDS-UPDRS Part I Features of Dopamine Dysregulation Syndrome	0.1496
np1dprs	MDS-UPDRS Part I Depressed Mood	0.803854
np1fatg	MDS-UPDRS Part I Fatigue	0.224182
np1hall	MDS-UPDRS Part I Hallucinations and Psychosis	0.101962
pd_med_use	Use of PD Medications at the time of the Study Visit	0.976368
primdiag	Most likely Primary Diagnosis	4.53e-05
ptau	CSF p-tau (2016 assay)	0.45459
ptau_ab	Ratio of CSF p-tau to CSF A-beta 1-42	0.0400603
ptau_asyn	Ratio of CSF p-tau to CSF Alpha-synuclein	0.893855
ptau_tau	Ratio of CSF p-tau to CSF t-tau	0.352846
putamen_l	Left putamen	0.740905
putamen_r	Right putamen	0.483994
quip	QUIP Score	0.102468
quip_any	Any QUIP disorder	0.0531186
quip_buy	QUIP disorder - Buying	0.360369
quip_eat	QUIP disorder - Eating	0.209364
quip_gamble	QUIP disorder - Gambling	0.666761
quip_hobby	QUIP disorder - Hobbies	0.201342
quip_pund	QUIP disorder - Punding	0.213314
quip_sex	QUIP disorder - Sex	0.857012
quip_walk	QUIP disorder - Walking or Driving	0.391529
r_cdr	Right count density ratio	0.747892
r_striatum	Right striatum	0.845488
rem	REM Sleep Behavior Disorder Questionnaire Score	0.33921
rem_cat	Categorical REM Sleep Behavior Disorder	0.306466
rem_q6	Categorical REM Sleep Behavior Disorder based on Question 6 only	0.069383
rigidity	Total Rigidity Score (OFF State)	0.594658
rigidity_on	Total Rigidity Score (ON State)	0.983371
scopa	SCOPA-AUT Total Score	0.63045
scopa_cv	SCOPA-AUT Cardiovascular Score	0.801258
scopa_gi	SCOPA-AUT Gastrointestinal (GI) Score	0.868173
scopa_pm	SCOPA-AUT Pupillomotor Score	0.22243
scopa_sex	SCOPA-AUT Sexual Dysfunction Score	0.0125705
scopa_therm	SCOPA-AUT Thermoregulatory Score	0.655902
scopa_ur	SCOPA-AUT Urinary Score	0.460437
sdmtotal	Symbol Digit Modalities Score	0.583722
sft	Semantic Fluency Total Score	0.705729
stai	STAI Total Score	0.552442
stai_state	STAI State Sub-score	0.335697
stai_trait	STAI Trait Sub-score	0.407853
tau	CSF t-tau (2016 assay)	0.388307
tau_ab	Ratio of CSF t-tau to CSF A-beta 1-42	0.0493163
tau_asyn	Ratio of CSF t-tau to CSF Alpha-synuclein	0.898502
td_pigd	TD/PIGD classification (OFF) - new categories	0.846041
td_pigd_old	TD/PIGD classification (OFF) - original categories	0.871601
td_pigd_old_on	TD/PIGD classification (ON) - original categories	0.560493
td_pigd_on	TD/PIGD classification (ON) - new categories	0.422354
tremor	Tremor Score (OFF)	0.958214
tremor_on	Tremor Score (ON)	0.282265
updrs_totscore	MDS-UPDRS Total Score (OFF)	0.338291
updrs_totscore_on	MDS-UPDRS Total Score (ON)	0.527241
updrs1_score	MDS-UPDRS Part I Score	0.161333
updrs2_score	MDS-UPDRS Part II Score	0.610881
updrs3_score	MDS-UPDRS Part III Score (OFF)	0.0891609
updrs3_score_on	MDS-UPDRS Part III Score (ON)	0.621211
updrs4_score	MDS-UPDRS Part IV Score	0.403052
urate	Serum Uric Acid	0.417015
vltanim	Semantic Fluency Score - Animal subscore	0.506807
vltfruit	Semantic Fluency Score - Fruit subscore	0.851408
vltveg	Semantic Fluency Score - Vegetable subscore	0.790916
